# Supplementary material for: Genome and Proteome Analysis of Rhodococcus erythropolis MI2: Elucidation of the 4,4´-Dithiodibutyric Acid Catabolism
Source: PLoS One. 2016 Dec 15;11(12):e0167539. doi: 10.1371/journal.pone.0167539 (PMC5157978; doi:10.1371/journal.pone.0167539)
Supplement: S5 Table — (XLSX) [file pone.0167539.s010.xlsx]

## Sheet: sta DTDB vs Succ
Normalized Volume of sta Succ 1_1 of group 'sta Succ'	Normalized Volume of sta Succ2_1 of group 'sta Succ'	mean Normalized Volume of group 'sta Succ'	coefficient of variation of group 'sta Succ'	Normalized Volume of sta DTDB 1_1 of group 'sta DTDB'	Normalized Volume of sta DTDB 3_1 of group 'sta DTDB'	mean Normalized Volume of group 'sta DTDB'	coefficient of variation of group 'sta DTDB'	ratio of mean normalized volume 'sta DTDB' / mean normalized volume 'sta Succ'	label
0.0387738	0.0357157	0.0372448	4.10537	0.0994541	0.0844879	0.091971	8.13636	2.46937	01
0.00955326	0.00478716	0.00717021	33.2354	0.0172057	0.0147417	0.0159737	7.71259	2.22779	02
0.00815557	0.00712643	0.007641	6.73436	0.0138693	0.00888191	0.0113756	21.9213	1.48876	03
0.0194317	0.0235357	0.0214837	9.5514	0.0414634	0.0485665	0.0450149	7.88964	2.09531	04
0.0255687	0.027067	0.0263179	2.84642	0.0280093	0.0243792	0.0261943	6.92911	0.995304	05
0.168718	0.175207	0.171963	1.8866	0.121856	0.156071	0.138963	12.311	0.808102	06
0.0113059	0.0081527	0.00972929	16.2045	0.0679504	0.0162212	0.0420858	61.4568	4.32568	07
0.702777	0.660204	0.68149	3.12355	0.536253	0.553663	0.544958	1.59731	0.799656	08
0.0119849	0.00766566	0.00982531	21.9804	0.0174631	0.0208557	0.0191594	8.85363	1.95	09
0.11371	0.093992	0.103851	9.49344	0.078742	0.0906953	0.0847187	7.05468	0.815771	10
0.0980429	0.0753796	0.0867112	13.0683	0.1563	0.199879	0.17809	12.2352	2.05383	11
0.306757	0.314053	0.310405	1.1752	0.246723	0.261836	0.25428	2.97157	0.819186	12
0.191813	0.238823	0.215318	10.9163	0.0498718	0.0642017	0.0570367	12.562	0.264895	13
0.0686918	0.0659244	0.0673081	2.05578	0.0265398	0.0334905	0.0300151	11.5786	0.445936	14
0.0563851	0.0491158	0.0527505	6.89021	0.0418273	0.0274459	0.0346366	20.7604	0.656612	15
0.0744839	0.0710369	0.0727604	2.36871	0.0243072	0.0115491	0.0179282	35.5811	0.2464	16
0.00764204	0.013939	0.0107905	29.1783	0.00514162	0.00890238	0.007022	26.7784	0.650755	17
0.00440278	0.0107358	0.00756926	41.8335	0.014675	0.0151368	0.0149059	1.54889	1.96927	18
0.0124986	0.0110804	0.0117895	6.01474	0.00266366	0.00630505	0.00448435	40.6011	0.380368	19
0.16907	0.187728	0.178399	5.22938	0.0292264	0.0340595	0.031643	7.63693	0.177372	20
0.101651	0.0895477	0.0955996	6.33041	0.0264899	0.0345508	0.0305203	13.2058	0.319252	21
0.190942	0.201507	0.196224	2.69227	0.0395105	0.0297637	0.0346371	14.0698	0.176518	22
0.112057	0.104205	0.108131	3.63089	0.0284178	0.031395	0.0299064	4.97752	0.276576	23
0.202471	0.215333	0.208902	3.07847	0.257036	0.271868	0.264452	2.80434	1.26592	24
0.0432576	0.0519967	0.0476271	9.17456	0.0726238	0.0684068	0.0705153	2.99015	1.48057	25
0.0936055	0.066504	0.0800548	16.9269	0.0125786	0.0225024	0.0175405	28.2884	0.219106	26
0.271355	0.21264	0.241997	12.1313	0.00855058	0.0292495	0.0189	54.7589	0.0781002	27
0.164842	0.164862	0.164852	0.00602418	0.0887366	0.123008	0.105872	16.1852	0.642226	28
0.0546786	0.0713907	0.0630347	13.2563	0.0346458	0.0301446	0.0323952	6.94731	0.513926	29
0.104649	0.0856217	0.0951354	10.0001	0.0566767	0.0558315	0.0562541	0.75122	0.591306	30
0.0529317	0.0527375	0.0528346	0.183827	0.0764665	0.0618298	0.0691482	10.5836	1.30877	31
0.186813	0.159126	0.172969	8.00323	0.152691	0.162956	0.157824	3.25209	0.912436	32
0.196485	0.248347	0.222416	11.6589	0.191999	0.277072	0.234536	18.1363	1.05449	33
0.124466	0.112603	0.118534	5.00431	0.0174601	0.0525782	0.0350192	50.1413	0.295434	34
0.238466	0.308853	0.273659	12.8602	0.0833354	0.0968405	0.0900879	7.49551	0.329197	35
0.0955212	0.106887	0.101204	5.61551	0.0396089	0.0408632	0.0402361	1.55868	0.397572	36
0.034601	0.0221863	0.0283936	21.8617	0.022882	0.0225177	0.0226998	0.802364	0.799469	37
0.0482236	0.0528536	0.0505386	4.58066	0.056833	0.0560707	0.0564518	0.675181	1.117	38
0.00423692	0.00641476	0.00532584	20.446	0.0168762	0.0166644	0.0167703	0.631593	3.14885	39
0.156173	0.191439	0.173806	10.1453	0.177573	0.163973	0.170773	3.98173	0.982552	40
1.79747	1.70941	1.75344	2.51101	1.78867	2.0728	1.93074	7.35788	1.10111	41
0.0368791	0.041537	0.0392081	5.93992	0.152902	0.114014	0.133458	14.5692	3.40384	42
0.0297755	0.0404931	0.0351343	15.2523	0.0472516	0.0578209	0.0525362	10.0591	1.4953	43
0.142111	0.144486	0.143299	0.82872	0.0888644	0.067562	0.0782132	13.6182	0.545806	44
0.0101485	0.0111169	0.0106327	4.55366	0.0199262	0.0216637	0.0207949	4.17776	1.95575	45
0.255723	0.235594	0.245658	4.09684	0.174858	0.144568	0.159713	9.48265	0.650143	46
0.0447221	0.0460002	0.0453612	1.40872	0.0141911	0.0184101	0.0163006	12.9415	0.359352	47
0.0200751	0.018732	0.0194035	3.46099	0.0177039	0.0159409	0.0168224	5.23997	0.866975	48
0.0825238	0.0938321	0.0881779	6.41221	0.0956051	0.0909281	0.0932666	2.50735	1.05771	49
0.0024837	0.00285258	0.00266814	6.91274	0.003609	0.00647524	0.00504212	28.423	1.88975	50
0.237425	0.245718	0.241571	1.71659	0.606874	0.68776	0.647317	6.24774	2.67961	51
0.0247428	0.0376163	0.0311796	20.6442	0.090657	0.104793	0.0977251	7.2326	3.13427	52
0.0271644	0.0230156	0.02509	8.26788	0.0296701	0.0288334	0.0292517	1.43014	1.16587	53
0.0313274	0.0393535	0.0353404	11.3555	0.155134	0.134002	0.144568	7.30845	4.09073	54
0.136466	0.142778	0.139622	2.26051	0.0890724	0.107034	0.098053	9.15891	0.702274	55
0.0198028	0.022779	0.0212909	6.98945	0.0773176	0.10483	0.0910738	15.1045	4.27759	56
0.0196122	0.0200044	0.0198083	0.989988	0.0196127	0.025255	0.0224338	12.5753	1.13255	57
0.00516127	0.00828453	0.0067229	23.2285	0.035077	0.0324012	0.0337391	3.96533	5.01853	58
0.0158749	0.0159354	0.0159052	0.189955	0.115736	0.20013	0.157933	26.7184	9.92967	59
0.177049	0.19962	0.188335	5.9922	0.279017	0.304825	0.291921	4.42035	1.55001	60
0.0511292	0.0535931	0.0523611	2.35284	0.166569	0.221217	0.193893	14.0923	3.70299	61
0.0212262	0.0207746	0.0210004	1.07528	0.0148997	0.0196589	0.0172793	13.7713	0.822809	62
0.11852	0.145936	0.132228	10.3669	0.123296	0.202503	0.162899	24.3117	1.23195	63
0.0301484	0.0310893	0.0306189	1.53649	0.188375	0.174192	0.181283	3.91194	5.92063	64
0.0285181	0.0297378	0.0291279	2.09373	0.384095	0.357929	0.371012	3.52629	12.7373	65
0.122008	0.136048	0.129028	5.44052	0.247693	0.244622	0.246157	0.623787	1.90778	66
0.0977372	0.104128	0.100932	3.16572	0.0981039	0.0974949	0.0977994	0.311344	0.968959	67
0.520629	0.458693	0.489661	6.32439	0.176461	0.105897	0.141179	24.991	0.28832	68
0.224384	0.230246	0.227315	1.2894	0.088047	0.0966331	0.09234	4.64916	0.40622	69
0.0145053	0.0138638	0.0141846	2.26104	0.0336572	0.0402753	0.0369663	8.95165	2.60609	70
0.0522158	0.14309	0.0976531	46.5293	0.216924	0.246339	0.231631	6.3496	2.37198	71
0.0560532	0.0544796	0.0552664	1.42363	0.0154368	0.0135616	0.0144992	6.46646	0.262351	72
0.132631	0.123373	0.128002	3.61628	0.50311	0.422309	0.462709	8.7313	3.61487	73
0.0262995	0.0283102	0.0273048	3.682	0.0127321	0.0225855	0.0176588	27.8994	0.646728	74
0.140088	0.129163	0.134625	4.05743	0.112735	0.120532	0.116633	3.34244	0.866354	75
0.0727176	0.0912715	0.0819945	11.3141	0.175695	0.196402	0.186048	5.56507	2.26903	76
0.41284	0.395629	0.404234	2.12882	0.315664	0.297562	0.306613	2.95203	0.758503	77
0.0339851	0.0327073	0.0333462	1.91604	0.0118288	0.00955518	0.010692	10.6324	0.320636	78
0.0312132	0.0167783	0.0239957	30.0781	0.0883533	0.100994	0.0946738	6.67611	3.94544	79
0.0388024	0.0325813	0.0356918	8.71505	0.174806	0.137524	0.156165	11.9368	4.37538	80
0.311505	0.355756	0.333631	6.63176	0.363447	0.45534	0.409393	11.223	1.22709	81
0.108016	0.088441	0.0982286	9.96415	0.17293	0.146607	0.159768	8.23805	1.6265	82
0.0650033	0.091068	0.0780357	16.7005	0.0341536	0.00546535	0.0198095	72.4104	0.253851	83
0.0200883	0.00893341	0.0145109	38.4364	0.0458171	0.041084	0.0434506	5.44655	2.99434	84
0.018216	0.0306223	0.0244191	25.4026	0.124651	0.155539	0.140095	11.024	5.73709	85
0.0969854	0.0809134	0.0889494	9.0344	0.119569	0.141524	0.130546	8.40859	1.46765	86
0.118977	0.101366	0.110171	7.99271	0.073353	0.0389414	0.0561472	30.6441	0.509636	87
0.404894	0.417617	0.411255	1.54691	0.414415	0.463267	0.438841	5.56598	1.06708	88
0.182638	0.164042	0.17334	5.36411	0.0926687	0.0515918	0.0721302	28.4742	0.41612	89
0.0948921	0.0787054	0.0867987	9.32427	0.0796865	0.0608585	0.0702725	13.3965	0.809602	90
0.223227	0.186505	0.204866	8.96259	0.219682	0.193523	0.206603	6.33082	1.00848	91
0.109882	0.0889325	0.0994074	10.5373	0.042886	0.0338261	0.038356	11.8102	0.385847	92
0.0216719	0.039753	0.0307125	29.436	0.0305803	0.0429565	0.0367684	16.8299	1.19718	93
0.00895712	0.0104417	0.00969939	7.65282	0.0102654	0.0247862	0.0175258	41.427	1.8069	94
0.134429	0.113088	0.123758	8.62207	0.0816548	0.0605635	0.0711091	14.8302	0.574582	95
0.102128	0.102719	0.102423	0.288291	0.306382	0.232808	0.269595	13.6453	2.63216	96
0.71168	0.52475	0.618215	15.1185	0.874241	0.873417	0.873829	0.0471831	1.41347	97
0.238588	0.318136	0.278362	14.2885	0.141009	0.0958408	0.118425	19.0705	0.425436	98
0.23276	0.190093	0.211427	10.0903	0.127534	0.0707762	0.0991552	28.6208	0.468981	99
0.0707955	0.0646116	0.0677036	4.56686	0.271105	0.299108	0.285107	4.91095	4.2111	100
0.00646652	0.00259725	0.00453188	42.6894	0.0553511	0.067123	0.061237	9.61177	13.5125	101
0.679934	0.770098	0.725016	6.21808	0.561432	0.404388	0.48291	16.2601	0.666068	102
0.0606013	0.0385015	0.0495514	22.2999	0.324156	0.308292	0.316224	2.50827	6.38173	103
0.0254885	0.0306685	0.0280785	9.22417	0.231501	0.179514	0.205508	12.6484	7.31905	104
0.15929	0.18954	0.174415	8.67194	0.132922	0.119651	0.126287	5.25438	0.724058	105
0.0457483	0.0427512	0.0442497	3.3865	0.153519	0.123689	0.138604	10.7608	3.1323	106
0.139008	0.139049	0.139028	0.0144572	0.0503023	0.0410875	0.0456949	10.0831	0.328673	107
0.271446	0.271143	0.271294	0.0559192	0.217032	0.221136	0.219084	0.936519	0.807552	108
0.0495844	0.046317	0.0479507	3.40705	0.137541	0.107505	0.122523	12.2573	2.55518	109
0.493578	0.444708	0.469143	5.20851	0.812385	0.582071	0.697228	16.5164	1.48617	110
0.273871	0.316776	0.295323	7.26394	0.761397	0.582967	0.672182	13.2725	2.27609	111
0.178037	0.225686	0.201861	11.8024	0.00895051	0.000456624	0.00470357	90.292	0.023301	112
0.00767256	0.0038662	0.00576938	32.9876	0.0400339	0.0357119	0.0378729	5.70598	6.56447	113
0.354028	0.361951	0.357989	1.10661	0.353676	0.365435	0.359555	1.63523	1.00437	114
0.0708694	0.0927487	0.0818091	13.3722	0.0462686	0.0398007	0.0430347	7.51483	0.526038	115
0.0556699	0.0560622	0.0558661	0.351122	0.112791	0.0911336	0.101962	10.6203	1.82512	116
0.0608221	0.00620905	0.0335156	81.4742	0.329349	0.239071	0.28421	15.8823	8.47994	117
0.0479118	0.0774561	0.0626839	23.5661	0.0649398	0.0509587	0.0579493	12.0632	0.924468	118
0.0682629	0.0965986	0.0824308	17.1875	0.0651728	0.0627987	0.0639858	1.85519	0.776236	119
0.703621	0.520349	0.611985	14.9736	0.0774343	0.0673236	0.072379	6.98457	0.118269	120
0.356822	0.364638	0.36073	1.08341	0.385868	0.377842	0.381855	1.05101	1.05856	121
0.0480441	0.0708752	0.0594597	19.1988	0.0607947	0.0604935	0.0606441	0.248384	1.01992	122
0.0885707	0.100122	0.0943464	6.12184	0.153554	0.146487	0.15002	2.35547	1.5901	123
0.24325	0.20653	0.22489	8.16407	0.199131	0.181883	0.190507	4.52691	0.847113	124
0.131657	0.113659	0.122658	7.33681	0.155558	0.166217	0.160887	3.31265	1.31168	125
0.0518269	0.0675275	0.0596772	13.1546	0.0177153	0.0142119	0.0159636	10.9729	0.267499	126
0.237706	0.240569	0.239137	0.59875	0.256983	0.255065	0.256024	0.374553	1.07061	127
0.0901017	0.0969622	0.0935319	3.66745	0.0577632	0.039118	0.0484406	19.2454	0.517904	128
0.229675	0.272182	0.250929	8.46991	0.0419067	0.0640968	0.0530018	20.9334	0.211222	129
0.240676	0.228057	0.234366	2.69217	0.210775	0.190631	0.200703	5.01847	0.856366	130
0.0605372	0.0578673	0.0592023	2.25494	0.0376031	0.0462486	0.0419258	10.3105	0.708179	131
0.0316066	0.0369639	0.0342852	7.81281	0.0109578	0.0109314	0.0109446	0.120621	0.319221	132
0.262332	0.304191	0.283261	7.38888	0.257664	0.213901	0.235782	9.28032	0.832384	133
0.0443779	0.0504075	0.0473927	6.36135	0.0171926	0.0111737	0.0141832	21.2185	0.299269	134
0.168461	0.207841	0.188151	10.4651	0.106414	0.0694953	0.0879546	20.9873	0.467469	135
0.00567156	0.0114275	0.00854953	33.6624	0.0324191	0.0314382	0.0319286	1.53611	3.73455	136
0.0718195	0.0809401	0.0763798	5.97055	0.00960472	0.0178847	0.0137447	30.1206	0.179952	137
0.041709	0.0203016	0.0310053	34.5221	0.0391438	0.0302682	0.034706	12.7868	1.11936	138
0.0397164	0.0518458	0.0457811	13.2472	0.0517955	0.0533509	0.0525732	1.47928	1.14836	139
0.12903	0.154839	0.141935	9.09175	0.130018	0.134902	0.13246	1.84361	0.933248	140
0.0681574	0.0572994	0.0627284	8.65478	0.0254862	0.0286624	0.0270743	5.86577	0.431612	141
0.055033	0.0618237	0.0584283	5.81113	0.0518865	0.0338492	0.0428678	21.0383	0.733682	142
0.144508	0.168562	0.156535	7.68324	0.0340047	0.0412016	0.0376031	9.56948	0.240222	143
0.636641	0.636065	0.636353	0.0453085	0.48573	0.54947	0.5176	6.15722	0.813385	144
0.188597	0.193505	0.191051	1.28431	0.0646676	0.0721489	0.0684082	5.46812	0.358063	145
0.144829	0.154356	0.149593	3.18451	0.128733	0.0816008	0.105167	22.4082	0.703022	146
0.0268385	0.0345144	0.0306765	12.5111	0.0198702	0.0177423	0.0188062	5.65749	0.613051	147
0.193206	0.228458	0.210832	8.36021	0.147744	0.131224	0.139484	5.92178	0.661588	148, 152
0.0415802	0.0188444	0.0302123	37.6266	0.141289	0.195036	0.168162	15.9807	5.56601	149
0.112536	0.119296	0.115916	2.91612	0.0954975	0.0891885	0.092343	3.41606	0.796637	150
0.00594193	0.0136593	0.0098006	39.3718	0.0265282	0.0270924	0.0268103	1.05227	2.73558	151
0.0392403	0.0414677	0.040354	2.75982		0.00335291	0.00335291	0	0.0830875	152
0.0866567	0.0743158	0.0804863	7.66651	0.0500775	0.0370977	0.0435876	14.8893	0.541554	153
0.132291	0.146723	0.139507	5.17253	0.0484915	0.0362173	0.0423544	14.4899	0.303601	154
0.103147	0.130531	0.116839	11.7184	0.024757	0.0305505	0.0276537	10.475	0.236682	155
0.272861	0.429207	0.351034	22.2694	1.38599	1.44833	1.41716	2.19942	4.0371	156
0.117694	0.138711	0.128202	8.1968	0.230326	0.255743	0.243034	5.22903	1.89571	157
0.453973	0.459879	0.456926	0.64631	0.722965	0.679453	0.701209	3.10265	1.53462	158
0.646453	0.610268	0.62836	2.87928	1.8703	1.59981	1.73505	7.79492	2.76124	159
0.41699	0.468492	0.442741	5.81624	0.426703	0.383623	0.405163	5.3163	0.915124	160
0.0474529	0.0461611	0.046807	1.37996	0.199472	0.228122	0.213797	6.70025	4.56763	161
0.0589629	0.0535588	0.0562609	4.80276	0.631876	0.679304	0.65559	3.61726	11.6527	162
0.0555499	0.0616556	0.0586027	5.20939	0.110471	0.0668946	0.088683	24.5689	1.51329	163
0.108789	0.0884314	0.09861	10.3221	0.650168	0.369865	0.510016	27.4798	5.17205	164
0.163482	0.168017	0.16575	1.36793	0.0831859	0.0685677	0.0758768	9.63288	0.45778	165
0.0676988	0.100808	0.0842535	19.6486	0.1259	0.113628	0.119764	5.12363	1.42147	166
0.0427953	0.034226	0.0385107	11.1258	0.0658171	0.055896	0.0608565	8.15125	1.58025	167
0.00219888	0.0109226	0.00656074	66.4842	0.0153608	0.0149125	0.0151366	1.4808	2.30715	168
0.0240315	0.0285205	0.026276	8.54206	0.0311608	0.0251435	0.0281522	10.687	1.0714	169
0.0410996	0.0495094	0.0453045	9.28136	0.0185412	0.0182682	0.0184047	0.74173	0.406244	170
0.0383713	0.0453858	0.0418786	8.37485	0.0153285	0.0168209	0.0160747	4.64206	0.383841	171
0.0075677	0.00696998	0.00726884	4.11146	0.0169753	0.0166901	0.0168327	0.847307	2.31574	172
0.301784	0.335238	0.318511	5.25153	0.223763	0.189011	0.206387	8.41927	0.647974	173
0.0598516	0.0606745	0.060263	0.682786	0.0466585	0.0485882	0.0476234	2.02603	0.790259	174
0.145938	0.155532	0.150735	3.18214	0.0536045	0.0724947	0.0630496	14.9805	0.418281	175
0.136381	0.132477	0.134429	1.45223	0.098891	0.0690503	0.0839707	17.7686	0.624646	176
0.139281	0.143525	0.141403	1.50069	0.131788	0.137637	0.134712	2.17113	0.952681	177
0.430615	0.438129	0.434372	0.864938	0.723909	0.80263	0.763269	5.15684	1.75718	178
0.119518	0.146406	0.132962	10.1111	0.0757019	0.102381	0.0890413	14.9812	0.669674	179
0.0303095	0.0386331	0.0344713	12.0733	0.0229706	0.0219136	0.0224421	2.35504	0.651038	180
0.0492974	0.0544967	0.0518971	5.00925	0.0779972	0.0856945	0.0818459	4.7023	1.57708	181
0.0458993	0.0614191	0.0536592	14.4614	0.0367738	0.0362071	0.0364904	0.776498	0.68004	182
0.880437	0.895827	0.888132	0.866385	0.257232	0.282929	0.27008	4.75733	0.304099	183
0.0208907	0.023984	0.0224373	6.89327	0.0178546	0.0255651	0.0217099	17.7581	0.967578	184
0.569941	0.586187	0.578064	1.40517	0.320758	0.278508	0.299633	7.05036	0.518338	185
0.138146	0.146971	0.142558	3.0952	0.0532104	0.0518528	0.0525316	1.29216	0.368492	186
0.0399984	0.0387074	0.0393529	1.64034	0.0176533	0.0264078	0.0220305	19.869	0.55982	187
0.232484	0.266225	0.249354	6.76565	0.148013	0.151039	0.149526	1.01205	0.599653	188
0.405877	0.400535	0.403206	0.662488	0.0712852	0.0912972	0.0812912	12.3088	0.201612	189
0.0875314	0.103855	0.095693	8.52892	0.0206268	0.0131428	0.0168848	22.1621	0.176448	190
0.0215802	0.0229585	0.0222693	3.09468	0.0483092	0.0990267	0.0736679	34.423	3.30804	191
0.132037	0.124422	0.128229	2.96917	0.0698412	0.0606138	0.0652275	7.07323	0.508678	192
0.0138475	0.0145052	0.0141763	2.31982	0.0132025	0.00608291	0.00964269	36.9169	0.680196	193
0.0959203	0.0727715	0.0843459	13.7225	0.247332	0.217531	0.232432	6.41074	2.7557	194
0.0362629	0.0295975	0.0329302	10.1205	0.00711762	0.0167745	0.0119461	40.4187	0.362769	195
0.0613852	0.0347988	0.048092	27.6413	0.0402076	0.0462436	0.0432256	6.98189	0.898811	196
0.0367876	0.0418891	0.0393383	6.48412	0.308264	0.268109	0.288187	6.96684	7.32585	197
0.00892617	0.00553878	0.00723247	23.4179	0.00643441	0.00609222	0.00626331	2.73171	0.865999	198
0.00427361	0.00359426	0.00393394	8.63446	0.0094423	0.00892865	0.00918548	2.79599	2.33493	199
0.0564004	0.0515608	0.0539806	4.48277	0.0342634	0.0357799	0.0350216	2.16515	0.648782	200
0.0270855	0.0272347	0.0271601	0.274715	0.0572946	0.0356725	0.0464835	23.2579	1.71146	201
0.195804	0.223501	0.209652	6.60541	0.229907	0.228122	0.229015	0.389727	1.09235	202
0.973405	1.0544	1.0139	3.99397	0.277273	0.305295	0.291284	4.81009	0.28729	203
0.335793	0.373378	0.354585	5.29979	0.255956	0.275386	0.265671	3.65671	0.749245	204
0.00504238	0.00663592	0.00583915	13.6453	0.0204676	0.0249698	0.0227187	9.90858	3.89076	205
0.378259	0.283723	0.330991	14.2807	0.0996674	0.0964079	0.0980377	1.66235	0.296194	206
2.09886	2.11852	2.10869	0.466022	1.58273	1.57803	1.58038	0.148746	0.749461	207
0.878311	1.13242	1.00537	12.6377	0.56384	0.761061	0.66245	14.8858	0.658914	208
0.161658	0.145117	0.153388	5.39197	0.0760305	0.0965972	0.0863139	11.9139	0.562718	209
0.875088	0.871188	0.873138	0.223348	0.623316	0.494711	0.559014	11.5028	0.640235	210
0.0323418	0.0401304	0.0362361	10.7471	0.16446	0.185518	0.174989	6.01714	4.82914	211
0.223946	0.233411	0.228678	2.06965	0.196669	0.226157	0.211413	6.97381	0.9245	212
0.0120097	0.0210131	0.0165114	27.2643	0.0196172	0.0114684	0.0155428	26.2139	0.941336	213

## Sheet: log DTDB vs Succ
Normalized Volume of log Succ 1_1 of group 'log Succ'	Normalized Volume of log Succ2_1 of group 'log Succ'	Normalized Volume of log Succ3_1 of group 'log Succ'	mean Normalized Volume of group 'log Succ'	Normalized Volume of log DTDB 3_3 of group 'log DTDB'	Normalized Volume of log DTDB 2_3 of group 'log DTDB'	mean Normalized Volume of group 'log DTDB'	ratio of mean normalized volume 'log DTDB' / mean normalized volume 'log Succ'	label
0.156592	0.136989	0.113141	0.135574	0.0500638	0.0783764	0.0642201	0.47369	01
0.0242762	0.0263883	0.0213843	0.0240163	0.00461273	0.00578677	0.00519975	0.216509	02
0.016865	0.0121573	0.0120999	0.0137074	0.00114661	0.0006394	0.000893005	0.0651477	03
0.0645881	0.0513044	0.0484218	0.0547714	0.0481673	0.0493742	0.0487708	0.890442	04
0.0421176	0.0610715	0.0306485	0.0446125	0.239989	0.211916	0.225953	5.06478	05
0.247864	0.228252	0.265514	0.24721	0.14678	0.144513	0.145646	0.589161	06
0.0205598	0.0490408	0.0355461	0.0350489	0.53554	0.391838	0.463689	13.2298	07
1.03773	1.03239	1.03903	1.03638	0.456068	0.441968	0.449018	0.433255	08
0.0530666	0.0815311	0.0445623	0.05972	0.334928	0.210216	0.272572	4.56416	09
0.132393	0.154155	0.132079	0.139542	0.00881335	0.00248782	0.00565058	0.0404938	10
0.245902	0.26665	0.243402	0.251985	0.159085	0.160207	0.159646	0.633555	11
0.503544	0.561121	0.612405	0.559023	0.306011	0.205355	0.255683	0.457374	12
0.0652907	0.0583731	0.0562431	0.059969	0.0838179	0.0902332	0.0870255	1.45118	13
0.0521539	0.0575237	0.0425788	0.0507521	0.0327856	0.0228943	0.0278399	0.548547	14
0.0895225	0.098986	0.0696244	0.0860443	0.0890012	0.106908	0.0979544	1.13842	15
0.0292288	0.0259512	0.0253566	0.0268455	0.0216304	0.0197038	0.0206671	0.769852	16
0.0281623	0.0231382	0.0228929	0.0247311	0.00488681	0.0108865	0.00788666	0.318896	17
0.0284075	0.0283155	0.0266815	0.0278015	0.00430123	0.0135035	0.00890235	0.320211	18
0.00819766	0.00841978	0.0070613	0.00789292	0.00194913	0.00202796	0.00198854	0.25194	19
0.0276904	0.0353561	0.0247413	0.0292626	0.0235624	0.0248584	0.0242104	0.827349	20
0.0189018	0.015621	0.0105736	0.0150321	0.0200433	0.0155558	0.0177996	1.1841	21
0.059973	0.0433597	0.0302088	0.0445138	0.0321903	0.0278624	0.0300264	0.67454	22
0.0305665	0.0196796	0.017578	0.022608	0.0296936	0.0206724	0.025183	1.1139	23
0.333536	0.291275	0.34138	0.322064	0.226723	0.262129	0.244426	0.758936	24
0.124816	0.139331	0.096286	0.120144	0.0698961	0.0697016	0.0697988	0.580958	25
0.0260513	0.0343933	0.0165554	0.0256667	0.0222861	0.0172607	0.0197734	0.770391	26
0.119765	0.115028	0.0986172	0.111137	0.0336149	0.0453308	0.0394729	0.355174	27
0.201343	0.178854	0.188932	0.18971	0.0936191	0.102959	0.0982891	0.518103	28
0.0654808	0.055488	0.0619596	0.0609761	0.0217768	0.0318146	0.0267957	0.439445	29
0.109503	0.103886	0.0893955	0.100928	0.0554481	0.0668094	0.0611287	0.605666	30
0.110876	0.0912935	0.083784	0.0953178	0.0411326	0.045145	0.0431388	0.452579	31
0.210984	0.189104	0.234208	0.211432	0.107486	0.10315	0.105318	0.498119	32
0.410425	0.362396	0.395828	0.38955	0.200865	0.226981	0.213923	0.549154	33
0.043514	0.0265314	0.046007	0.0386842	0.0651418	0.0646652	0.0649035	1.67778	34
0.136971	0.133909	0.126062	0.132314	0.0606481	0.11486	0.087754	0.663224	35
0.0856436	0.0894341	0.0818137	0.0856305	0.0518631	0.0671227	0.0594929	0.694764	36
0.045781	0.0381437	0.0493093	0.0444114	0.0149257	0.0177311	0.0163284	0.367662	37
0.0861172	0.0781325	0.0797411	0.0813303	0.0374567	0.0414002	0.0394285	0.484795	38
0.023059	0.0159756	0.0217204	0.0202517	0.00107665	0.00744511	0.00426088	0.210396	39
0.262605	0.236931	0.243859	0.247798	0.0959575	0.143722	0.11984	0.483619	40
1.51909	1.38538	1.54171	1.48206	0.981858	1.09246	1.03716	0.699809	41
0.218233	0.162682	0.162729	0.181215	0.110166	0.121335	0.11575	0.638746	42
0.0151252	0.00832851	0.013964	0.0124726	0.0092997	0.00414224	0.00672097	0.538861	43
0.112866	0.0934334	0.0823325	0.0962105	0.0652971	0.048683	0.05699	0.592347	44
0.0286963	0.0243091	0.024781	0.0259288	0.00963622	0.0129879	0.011312	0.436273	45
0.129622	0.108643	0.108673	0.115646	0.146481	0.116951	0.131716	1.13896	46
0.0229211	0.0127054	0.00821038	0.0146123	0.00825033	0.00611128	0.0071808	0.491422	47
0.0277278	0.0279231	0.0328173	0.0294894	0.00944514	0.0137621	0.0116036	0.393485	48
0.0732139	0.0550852	0.0391273	0.0558088	0.0113811	0.00321598	0.00729855	0.130778	49
0.0107672	0.0227943	0.0104567	0.0146727	0.0280979	0.0283307	0.0282143	1.92291	50
0.226193	0.219309	0.221687	0.222396	0.531328	0.572355	0.551841	2.48134	51
0.0797303	0.0881966	0.0621962	0.0767077	0.0749359	0.0654024	0.0701692	0.91476	52
0.0297036	0.029229	0.0245513	0.027828	0.00881614	0.0149959	0.011906	0.427844	53
0.0848368	0.0916808	0.0617703	0.0794293	0.0510278	0.0275444	0.0392861	0.494605	54
0.153467	0.180763	0.153642	0.162624	0.1087	0.095998	0.102349	0.62936	55
0.0419939	0.0365576	0.0264334	0.034995	0.130516	0.106728	0.118622	3.38968	56
0.0363135	0.0431189	0.0364092	0.0386139	0.0157054	0.0221465	0.018926	0.490134	57
0.0390392	0.0442404	0.0276222	0.0369672	0.0103822	0.00816991	0.00927603	0.250926	58
0.035758	0.0293291	0.0205574	0.0285482	0.176534	0.214613	0.195574	6.85066	59
0.313139	0.319633	0.372472	0.335081	0.375758	0.428563	0.402161	1.20019	60
0.136046	0.126504	0.139261	0.133937	0.142057	0.144865	0.143461	1.07111	61
0.0165735	0.0146781	0.0120064	0.0144193	0.00582682	0.00492119	0.005374	0.372694	62
0.174877	0.201122	0.216296	0.197432	0.346017	0.382396	0.364206	1.84472	63
0.033265	0.0379311	0.0244097	0.0318686	0.115849	0.0837209	0.099785	3.13114	64
0.0471088	0.0596268	0.0382519	0.0483292	0.543125	0.558887	0.551006	11.4011	65
0.196279	0.246856	0.19741	0.213515	0.323224	0.33566	0.329442	1.54295	66
0.108355	0.106718	0.119426	0.111499	0.141246	0.155514	0.14838	1.33077	67
0.148515	0.122259	0.0976673	0.122814	0.0953476	0.0910057	0.0931766	0.758682	68
0.107149	0.0918268	0.0861777	0.0950511	0.120929	0.100254	0.110591	1.16349	69
0.0465838	0.0611176	0.0377367	0.0484794	0.00443875	0.0010866	0.00276267	0.0569866	70
0.0623493	0.0636092	0.062363	0.0627739	0.284318	0.358566	0.321442	5.12064	71
0.040977	0.0302236	0.0369218	0.0360408	0.0113354	0.012952	0.0121437	0.336943	72
0.0668468	0.0998479	0.0853204	0.084005	0.438125	0.52803	0.483077	5.75058	73
0.027174	0.0241139	0.023407	0.0248983	0.00141615	0.00554786	0.003482	0.139849	74
0.121077	0.101476	0.0933005	0.105285	0.0605725	0.0659998	0.0632862	0.601096	75
0.0553124	0.0644116	0.0533179	0.0576806	0.101656	0.133178	0.117417	2.03564	76
0.191366	0.25647	0.172509	0.206782	0.344473	0.338959	0.341716	1.65254	77
0.00606031	0.0051276	0.00738896	0.00619229	0.0103925	0.0103152	0.0103539	1.67206	78
0.0427849	0.0492371	0.057205	0.0497423	0.0355469	0.0459173	0.0407321	0.818862	79
0.085987	0.10851	0.0983652	0.0976208	0.244537	0.264223	0.25438	2.6058	80
0.0840466	0.106534	0.0839195	0.0915002	0.518741	0.502479	0.51061	5.58042	81
0.182019	0.186037	0.163241	0.177099	0.0616916	0.0600289	0.0608603	0.343651	82
0.17802	0.167531	0.16714	0.170897	0.0617891	0.0309438	0.0463664	0.271312	83
0.0338549	0.040201	0.0328431	0.035633	0.0577166	0.0690042	0.0633604	1.77814	84
0.0269793	0.0324047	0.02475	0.0280447	0.0906655	0.157363	0.124014	4.42202	85
0.169793	0.163185	0.178394	0.170457	0.155953	0.164133	0.160043	0.938903	86
0.0207056	0.0205945	0.0167651	0.0193551	0.0412464	0.0392235	0.0402349	2.07878	87
0.297014	0.236174	0.274057	0.269082	0.385264	0.422257	0.40376	1.50051	88
0.0193912	0.0270539	0.0153988	0.0206147	0.0579047	0.0354767	0.0466907	2.26493	89
0.0371188	0.0236956	0.029703	0.0301725	0.0377035	0.0185972	0.0281504	0.932982	90
0.291591	0.241621	0.288974	0.274062	0.107711	0.12257	0.115141	0.420126	91
0.0463091	0.0443425	0.0387709	0.0431408	0.0471653	0.0228236	0.0349944	0.811168	92
0.008217	0.0123858	0.0151334	0.0119121	0.070125	0.0725676	0.0713463	5.98941	93
0.0198856	0.0262085	0.0190169	0.0217037	0.0931384	0.0751968	0.0841676	3.87804	94
0.0360654	0.0410207	0.0414623	0.0395161	0.0682329	0.0448194	0.0565262	1.43046	95
0.0383846	0.0461253	0.0404684	0.0416595	0.449693	0.719874	0.584783	14.0372	96
0.289767	0.307516	0.356887	0.318057	0.554632	0.725525	0.640078	2.01247	97
0.0933887	0.062097	0.0708587	0.0754481	0.106776	0.163816	0.135296	1.79323	98
0.0528815	0.0545099	0.0361326	0.0478414	0.116819	0.0842723	0.100546	2.10165	99
0.0225512	0.0391148	0.0425513	0.0347391	0.423143	0.428356	0.42575	12.2556	100
0.0048634	0.0132655	0.00372975	0.00728622	0.0105167	0.0174634	0.0139901	1.92007	101
0.165335	0.195529	0.159214	0.17336	0.565331	0.791122	0.678226	3.91225	102
0.0110465	0.031227	0.0394217	0.0272317	0.388867	0.322552	0.355709	13.0623	103
0.0136129	0.0232218	0.0302389	0.0223579	0.347627	0.271376	0.309502	13.8431	104
0.0623805	0.077073	0.0564193	0.0652909	0.12664	0.176175	0.151407	2.31896	105
0.045354	0.0226114	0.0535855	0.040517	0.241121	0.197943	0.219532	5.41828	106
0.0954739	0.0923474	0.0779737	0.0885984	0.0743798	0.07205	0.0732149	0.826368	107
0.192036	0.178814	0.182485	0.184445	0.245823	0.279657	0.26274	1.42449	108
0.0211496	0.0337	0.0138844	0.0229113	0.0747009	0.0581212	0.0664111	2.89861	109
0.165681	0.149341	0.115854	0.143625	0.380583	0.408925	0.394754	2.7485	110
0.0870217	0.129077	0.120897	0.112332	0.843563	0.951501	0.897532	7.99	111
0.0129999	0.020303	0.0136152	0.0156393	0.0252553	0.0425147	0.033885	2.16665	112
0.0101076	0.00336658	0.00625707	0.00657709	0.0410252	0.0311131	0.0360692	5.48407	113
0.290106	0.285711	0.285523	0.287113	0.222919	0.255262	0.23909	0.832739	114
0.118701	0.125675	0.102237	0.115538	0.0731321	0.0558069	0.0644695	0.557996	115
0.0598665	0.0461039	0.0571875	0.054386	0.100883	0.0948236	0.0978535	1.79924	116
0.0223056	0.0343676	0.00527395	0.0206491	0.135226	0.105161	0.120193	5.82076	117
0.131393	0.125991	0.124625	0.127337	0.0484228	0.0356008	0.0420118	0.329927	118
0.109408	0.110893	0.110148	0.110149	0.07059	0.0761718	0.0733809	0.666194	119
0.0790557	0.112931	0.0285673	0.0735179	0.0955669	0.0574327	0.0764998	1.04056	120
0.483165	0.426601	0.485874	0.465213	0.22616	0.243618	0.234889	0.504907	121
0.101165	0.0937788	0.103674	0.0995391	0.0146028	0.0245848	0.0195938	0.196845	122
0.257631	0.229865	0.253141	0.246879	0.199108	0.175033	0.18707	0.757742	123
0.333483	0.317331	0.279887	0.310233	0.148851	0.137117	0.142984	0.460892	124
0.191321	0.193631	0.177193	0.187382	0.116606	0.101141	0.108874	0.581025	125
0.00853351	0.00975047	0.012509	0.0102643	0.0195694	0.0249281	0.0222487	2.16757	126
0.382697	0.403806	0.458188	0.414897	0.304298	0.32524	0.314769	0.758668	127
0.0654419	0.0509258	0.0587419	0.0583699	0.0323963	0.0438343	0.0381153	0.652996	128
0.0973669	0.0880785	0.097086	0.0941771	0.0674474	0.0520118	0.0597296	0.634226	129
0.268783	0.24059	0.255245	0.254873	0.150313	0.187088	0.168701	0.661901	130
0.0657088	0.0800284	0.0751177	0.0736183	0.112615	0.0865186	0.0995669	1.35247	131
0.0111233	0.0067999	0.0131179	0.010347	0.0128451	0.0104305	0.0116378	1.12475	132
0.322725	0.299443	0.299733	0.3073	0.16038	0.169597	0.164989	0.536898	133
0.0154575	0.0183513	0.020239	0.0180159	0.0260533	0.013453	0.0197531	1.09643	134
0.21747	0.213181	0.177845	0.202832	0.065653	0.0648712	0.0652621	0.321755	135
0.0417778	0.0360851	0.0316098	0.0364909	0.0206974	0.0246498	0.0226736	0.621349	136
0.0309611	0.044203	0.0514604	0.0422082	0.0189282	0.0123758	0.015652	0.370829	137
0.117005	0.0978995	0.124668	0.113191	0.0335009	0.0267324	0.0301167	0.266069	138
0.0917877	0.0908069	0.0868577	0.0898175	0.0642366	0.0488948	0.0565657	0.629785	139
0.221257	0.210998	0.205677	0.212644	0.149298	0.134598	0.141948	0.667539	140
0.0602727	0.0630333	0.0502714	0.0578591	0.0207527	0.00809274	0.0144227	0.249273	141
0.130858	0.137315	0.0988825	0.122352	0.0803803	0.083535	0.0819576	0.669851	142
0.127088	0.122294	0.134368	0.127916	0.0603723	0.0555671	0.0579697	0.453184	143
0.716582	0.614674	0.806676	0.712644	0.304887	0.336816	0.320852	0.450227	144
0.0327976	0.0592323	0.0106683	0.0342327	0.0772132	0.046474	0.0618436	1.80656	145
0.21752	0.206968	0.189106	0.204531	0.213641	0.192209	0.202925	0.992145	146
0.0345085	0.0345751	0.0301506	0.033078	0.0186631	0.0173432	0.0180032	0.544264	147
0.0336864	0.0396679	0.0341627	0.035839	0.0774475	0.111576	0.0945119	2.63712	149
0.113527	0.104646	0.093385	0.103853	0.0574514	0.0696339	0.0635427	0.611853	150
0.0590782	0.0471857	0.0543035	0.0535224	0.0349562	0.0300726	0.0325144	0.607491	151
0.00597018	0.0049192	0.00454873	0.00514604	0.015349	0.00501527	0.0101821	1.97863	152
0.019008	0.0349266	0.0244919	0.0261421	0.0505895	0.0439623	0.0472759	1.80842	153
0.042078	0.0534212	0.0488746	0.0481246	0.0752936	0.0523601	0.0638269	1.32628	154
0.0268203	0.0436636	0.0372856	0.0359232	0.105237	0.0907799	0.0980084	2.72828	155
0.130887	0.181338	0.167497	0.159907	0.671458	0.879003	0.77523	4.848	156
0.269715	0.280294	0.281658	0.277222	0.146265	0.168045	0.157155	0.566891	157
0.484399	0.439419	0.435121	0.45298	0.66199	0.594329	0.628159	1.38673	158
0.25678	0.312227	0.307687	0.292231	1.11476	1.33431	1.22454	4.19031	159
0.971331	0.870145	0.945437	0.928971	0.749196	0.78729	0.768243	0.826983	160
0.0600241	0.0642059	0.070432	0.0648873	0.156973	0.158558	0.157765	2.43137	161
0.0616543	0.0701156	0.0740235	0.0685978	0.404915	0.612798	0.508856	7.41796	162
0.257846	0.19125	0.255513	0.23487	0.196108	0.229638	0.212873	0.906346	163
0.0674128	0.0899868	0.125926	0.0944419	1.00716	1.25931	1.13324	11.9993	164
0.142988	0.138486	0.163031	0.148169	0.0530287	0.0263995	0.0397141	0.268033	165
0.247757	0.226961	0.188107	0.220942	0.0810496	0.0971832	0.0891164	0.403348	166
0.0941512	0.0657951	0.117657	0.0925344	0.22821	0.261458	0.244834	2.64587	167
0.103124	0.119849	0.083762	0.102245	0.0385804	0.030168	0.0343742	0.336195	168
0.0449019	0.0480293	0.0545784	0.0491699	0.0331715	0.0269148	0.0300431	0.611007	169
0.0415899	0.0516744	0.0440592	0.0457745	0.0531778	0.0598373	0.0565076	1.23448	170
0.0441264	0.0526819	0.0305855	0.0424646	0.157904	0.171861	0.164882	3.88282	171
0.0356735	0.0344777	0.0298234	0.0333249	0.0836593	0.0844197	0.0840395	2.52182	172
0.139767	0.159054	0.112642	0.137154	0.216803	0.19911	0.207956	1.51622	173
0.0328353	0.0461958	0.0525123	0.0438478	0.144451	0.103773	0.124112	2.83052	174
0.0382516	0.0559167	0.0599618	0.0513767	0.0794354	0.0545571	0.0669962	1.30402	175
0.0406258	0.0540324	0.0579455	0.0508679	0.108954	0.101817	0.105385	2.07175	176
0.0838735	0.114612	0.114657	0.104381	0.202894	0.205928	0.204411	1.95832	177
0.470506	0.463806	0.455669	0.463327	0.636247	0.643974	0.640111	1.38155	178
0.167315	0.170375	0.178483	0.172058	0.142665	0.162337	0.152501	0.886336	179
0.0546159	0.0481974	0.0402728	0.0476954	0.0127572	0.015223	0.0139901	0.293321	180
0.0328254	0.0455633	0.0445196	0.0409694	0.0956243	0.0805959	0.0881101	2.15063	181
0.0620538	0.0690579	0.0717509	0.0676209	0.0446621	0.0383706	0.0415163	0.613957	182
0.301555	0.330431	0.291542	0.307843	0.2777	0.275191	0.276445	0.898008	183
0.0389649	0.0369361	0.038716	0.0382057	0.0202692	0.019387	0.0198281	0.518984	184
0.319274	0.276475	0.224719	0.273489	0.39735	0.468415	0.432882	1.58281	185
0.0711122	0.05224	0.0667057	0.0633526	0.0632983	0.0746707	0.0689845	1.0889	186
0.0190245	0.0207957	0.0142433	0.0180212	0.0192213	0.0242806	0.0217509	1.20697	187
0.211984	0.23254	0.208704	0.217743	0.166277	0.200796	0.183536	0.842906	188
0.250369	0.23618	0.21849	0.235013	0.106371	0.0557891	0.08108	0.345002	189
0.0578185	0.0530844	0.0511062	0.054003	0.0803982	0.0718577	0.0761279	1.4097	190
0.0479088	0.0550401	0.0636366	0.0555285	0.203878	0.278433	0.241155	4.34291	191
0.0764624	0.0819732	0.0745633	0.0776663	0.0329449	0.0353054	0.0341252	0.439382	192
0.0496575	0.0420439	0.0573313	0.0496776	0.0339891	0.0270942	0.0305416	0.614798	193
0.0339845	0.0188052	0.0283158	0.0270352	0.253397	0.152068	0.202732	7.49884	194
0.0514801	0.0531882	0.0526429	0.0524371	0.0682159	0.0631891	0.0657025	1.25298	195
0.0438363	0.0507593	0.0788976	0.0578311	0.225722	0.190054	0.207888	3.59474	196
0.0793845	0.0524997	0.0602545	0.0640462	0.327377	0.237865	0.282621	4.41277	197
0.0176633	0.0158853	0.0248412	0.0194632	0.00305496	0.00126944	0.0021622	0.111092	198
0.0133835	0.0108631	0.0107255	0.0116574	0.00252512	0.00611821	0.00432166	0.370723	199
0.028181	0.0272054	0.0317517	0.0290461	0.0347684	0.0342726	0.0345205	1.18847	200
0.147537	0.181283	0.156348	0.161722	0.0355475	0.0353029	0.0354252	0.219049	201
0.284852	0.276196	0.282455	0.281167	0.22297	0.202246	0.212608	0.756161	202
0.4048	0.535993	0.514394	0.485062	0.314223	0.288449	0.301336	0.621232	203
0.22629	0.267295	0.219496	0.237693	0.361849	0.321619	0.341734	1.43771	204
0.0147235	0.0241304	0.0208763	0.0199101	0.00219786	0.00442356	0.00331071	0.166283	205
0.114488	0.163027	0.135636	0.137717	0.212364	0.140002	0.176183	1.27931	206
0.225217	0.334737	0.260506	0.273487	1.8015	2.05664	1.92907	7.05361	207
0.319851	0.217687	0.161542	0.233027	0.832019	0.77866	0.80534	3.456	208
0.0860755	0.0795382	0.091081	0.0855649	0.0848107	0.0902953	0.087553	1.02323	209
0.668917	0.568684	0.728781	0.655461	1.3738	1.61884	1.49632	2.28286	210
0.0472249	0.0493621	0.0744546	0.0570139	0.0598584	0.0257732	0.0428158	0.750972	211
0.290528	0.308187	0.249238	0.282651	0.0575167	0.0676595	0.0625881	0.221432	212
0.0192318	0.0152189	0.0209274	0.0184594	0.228687	0.176172	0.20243	10.9662	213
0.194927	0.212392	0.20687	0.20473	0.133186	0.110906	0.122046	0.596134	148, 152
